# Supplementary material for: Evaluation of COVID-19 Effect on Mental Health, Self-Harm, and Suicidal Behaviors in Children and Adolescents Population
Source: J Clin Med. 2024 Jan 27;13(3):744. doi: 10.3390/jcm13030744 (PMC10856233; doi:10.3390/jcm13030744)
Supplement: Supplementary file 1 [file jcm-13-00744-s001.zip]

Archive with 1 entries (1 files):
- jcm-2803299-supplementary.pdf
